# Supplementary material for: Development and Validation of Verbal Emotion Vignettes in Portuguese, English, and German
Source: Front Psychol. 2019 Jun 14;10:1135. doi: 10.3389/fpsyg.2019.01135 (PMC6587102; doi:10.3389/fpsyg.2019.01135)
Supplement: TABLE S1 — All 40 vignettes for each of the 3 languages. [file Table_1.XLSX]

## Sheet: Portuguese
Emotion	Number	Portuguese vignettes
anger	1	Na escola, tive uma tarefa em dupla onde cada pessoa deveria escrever um resumo de um texto. No dia da apresentação, minha dupla não havia feito e ainda me culpou, dizendo que eu que não passei as informações corretas.
	2	Eu estava no caminho de volta da escola com o meu irmão. Ele estava segurando o seu suco e conversando, quando, do nada, apareceram uns meninos gritando e o empurrando até ele cair, ralar os braços e quebrar seus óculos.
	3	Estava comendo um brigadeiro em casa com minha irmã, quando o namorado dela chegou. Ele deu uma olhada para o brigadeiro e disse que ela deveria parar de comer porque estava ficando muito gorda e desse jeito ele não namoraria mais com ela.
	4	Eu estava dirigindo e o carro da minha esquerda, que estava um pouco mais a frente decidiu entrar na minha pista, sem dar seta. Ele nem olhou antes de jogar seu carro pra direita. Tive que frear com tudo para não bater o carro. (P)
	5	Estava com minha filha de 6 meses pegando o ônibus para casa. Cheguei perto do assento preferencial e o rapaz que estava sentado ali olhou para mim e depois pra janela, se ajustando no assento. Várias pessoas olharam e eu até falei com o cobrador. Mas ele disse que não podia fazer nada.
disgust	6	Quando eu estava no metro, o senhor do meu lado estava espirrando muito. Uma hora ele não conseguiu alcançar seu lenço e espirrou em mim. Só ficou um ranho esverdeado no meu braço esquerdo.
	7	Um pouco antes de chegar em casa, vi uma ratazana morta na calçada. Me aproximei e me deparei com a barriga dela aberta, em decomposição e com milhões de larvas brancas se mexendo lá dentro e algumas saindo pela boca dela.
	8	Quando eu era pequena teve uma vez que estava mascando chiclete na praia e ele caiu na areia do lado do lixo enquanto eu falava. Eu peguei, coloquei na boca e senti um gosto azedo e crocante.
	9	Quando eu era pequena, tinha muita curiosidade de saber como era o cocô. Então fiquei encarando até que não aguentei e toquei nele. Ele tava mole e melequei minha mão toda. Passei na minha boca para provar um pouco.
	10	Estava jantando com um amigo e percebi que ele estava meio pálido. Perguntava se ele estava bem e ele dizia que sim. De repente ele abaixou a cabeça, fui em sua direção para ajudá-lo, mas quando ele levantou a cabeça, vomitou sua comida em cima de mim. (P)
fear	11	Estava em um passeio com a escola em um estrada estreita na Serra. O motorista perdeu o controle e quando percebemos o ônibus estava com uma das rodas fora da pista em uma ribanceira! Conforme ele acelerava, o veículo tombava ainda mais para o penhasco.
	12	Já era tarde de noite e eu estava numa praça deserta com uns amigos, estávamos rindo e andando em direção ao carro quando o meu amigo levou uma coronhada por trás. Todos congelamos quando vimos dois homens apontando armas enormes pra gente.
	13	Minha família tinha uma chácara e num fim de tarde meus primos inventaram de brincar de se esconder. Eu escolhi um lugar longe da casa. Depois de horas sozinha, começou a escurecer, e percebi que não sabia como voltar.
	14	Numa madrugada, estava a pé na rua e percebi um indivíduo me esperando. A rua estava deserta e, quando comecei a subir a ladeira, ele me seguiu. Ele agarrou meu braço e me puxou com força.
	15	Fiquei responsável de organizar as coisas do meu tio avô após ele ter falecido. Ele morava sozinho no Centro e colecionava animais empalhados. Passei o dia sozinho organizando. Quando já era madrugada, o rádio simplesmente ligou, a lampada do corredor queimou e tenho certeza que vi um animal correndo. (P)
sadness	16	Estava grávida de 8 meses, em casa sozinha quando senti uma cólica muito forte, mas logo passou. Quando levantei da cama vi muito sangue e liguei para meu marido. Descobrimos ali que eu tinha sofrido um aborto espontâneo.
	17	Quando eu era pequena, descobri que tinha tumor ovariano e precisava retirar um dos ovários. Ao acordar da cirurgia, ouvi minha mãe comentando com alguém que o médico teve que retirar os dois ovários. Meu sonho de ser mãe foi arrancado de mim.
	18	Nós fugimos da guerra. Nós precisávamos de mais comida e de remédios todos os dias. Principalmente de mais comida, porque a que tínhamos não era suficiente para todos. Por desnutrição, perdi minha tia e meu irmão e vários amigos.
	19	Quando eu e minha irmã éramos novas ficamos órfãs e acabamos sendo mandadas para abrigos diferentes. Me lembro desse dia porque minha irmã chorava muito e ficou agarrada em mim. Eu não entendia porque eu não podia ficar com ela.
	20	Semana passada cheguei da escola e minha mãe estava sentada na cozinha, chorando. Perguntei o que aconteceu e ela me disse que eles tinham brigado de novo e que meu pai tinha decidido nos abandonar. (P)
happiness	21	Fui ao show de uma cantora de quem sou muito fã desde quando eu era adolescente. Durante o show ela viu meu cartaz, chegou perto de mim sorrindo e me deu a mão enquanto cantava uma música que amo.
	22	Minha filha estava com dificuldades em algumas matérias, então comecei a estudar com ela. Alguns meses depois, quando fui buscá-la na escola, ela veio saltitante me dar um abraço e me contar sobre a nota dez que tirou.
	23	Eu e minha prima estávamos tentando fazer minha irmãzinha andar pela primeira vez. Quando desistimos e levantamos do chão, ela levantou junto e veio andando atrás da gente, rindo.
	24	Gosto muito de desenhar e decidi fazer um retrato de presente para a minha amiga. Quando ela viu o desenho, abriu o maior sorriso e seus olhos se encheram de lágrimas. Me abraçou diversas vezes. (P)
	25	Consegui ingressos pra uma convenção de uma série que gosto muito. Quando passei pelas portas do auditório senti meu coração acelerado e quando minha atriz favorita subiu no palco eu não me contive e chorei.
gratitude	26	Estava num ônibus com muitas sacolas. Meu ponto estava chegando e não conseguia dar o sinal. Um moço percebeu e levantou do lugar dele para dar o sinal. Ele nem desceu no ponto, só deu o sinal para que eu descesse.
	27	As últimas semanas têm sido muito intensas de estudo. Ontem, uma amiga se dispôs a estudar matérias comigo em seu horário de almoço. Ela mudou sua programação só para me ajudar.
	28	Faz uma semana que um colega de trabalho tem me dado apoio para terminar minhas tarefas acumuladas e ele ainda me trouxe comida em um dos dias de maior correria, em que não consegui sair para comer.
	29	Numa madrugada, dormi no último ônibus e só acordei no ponto final. Meu celular estava sem bateria e, ouvindo minha história, um funcionário da estação me emprestou seu telefone para eu ligar para alguém.
	30	Quando eu era menor, algumas crianças da minha sala começaram a falar mal de mim por causa do meu cabelo, mas uma menina me defendeu e começamos a tomar lanche juntas. Ela sempre me ajudou nos momentos difíceis. (P)
guilt	31	Numa discussão com minha irmã adotiva, disse, com muita raiva: “pelo menos eu conheço minha mãe.”. Não tinha me dado conta do que falei, mas assim que vi o olhar dela me senti a pior pessoa do mundo.
	32	Quando terminei meu namoro, passei fotos íntimas da minha ex-namorada para um grupo de amigos. Essas fotos vazaram para internet e depois fiquei sabendo que ela foi demitida do seu cargo por ter passado uma imagem muito ruim de si. Não devia ter feito isso.
	33	Fui prefeito de meu município e, na época, desviava muito do dinheiro para minha conta. Um dia, uma pessoa cadeirante me procurou para dizer que não tinha conseguido se recuperar de uma lesão na coluna porque nos hospitais públicos não havia verba para fisioterapia.
	34	Quando me formei na aeronáutica, a primeira coisa que fiz foi levar meus pais num avião monomotor. Eu perdi o controle e o avião caiu. Eles ficaram muito machucados e precisaram de meses de tratamento. Nunca superei isso.
	35	Minha irmã foi à minha casa dizendo que precisava muito falar comigo. Percebi que algo estava errado, mas como estava atrasado pra um encontro disse para ela me esperar lá. Quando voltei, a encontrei caída no chão do banheiro, com pulsos cortados. (P)
neutral	36	Estava na fila de uma cafeteria e ouvi uma moça comentando que não gosta muito de café, e que prefere chá. Seu amigo respondeu que seu favorito é o chá verde, e que ele toma sem açúcar.
	37	Sai da faculdade ao meio dia e fui ao estacionamento pegar o carro para ir embora. No meio do caminho tinha um restaurante e almocei antes de ir. Saindo de lá, retomei meu caminho e cheguei em casa por volta de duas horas.
	38	Eu li um livro sobre a Eslováquia para minha aula. Ele falava que esse país tem 5 milhões de pessoas e que tem a única capital europeia que fica na fronteira com outro país. Também dizia que é uma das nações mais montanhosas do centro da Europa.
	39	Fui ao supermercado que fica a algumas quadras da minha casa. Lá, fui pegando vários produtos de limpeza que eu estava precisando. Quando cheguei no caixa, paguei tudo, levei pra casa e comecei a limpá-la. (P)
	40	Meu pai costumava dirigir um Fiesta, por ser mais econômico. Meu tio dirigia um carro bem parecido, um Punto, que cabia em qualquer vaga. Eu prefiro uma moto, que é mais fácil de atravessar a cidade.
Note: (P) = vignette with lowest hit rate.

## Sheet: English
Emotion	Number	English vignettes
anger	1	In school, we worked in pairs and each person had to write a summary of a text. On the day of the presentation, my partner hadn't done his part and blamed me, saying I didn't give him the correct information.
	2	I was on my way back from school with my brother. He was holding a juice box and talking to me when, out of nowhere, some boys showed up yelling and pushing him until he fell, scraping his elbows and breaking his glasses.
	3	I was eating cake at home with my sister when her boyfriend arrived. He glanced at the cake and said she should stop eating because she was getting too fat and he wouldn't date her anymore if she continued like that.
	4	I was driving and the car on my left, which was a little ahead of me, decided to get into my lane, without signaling. He didn't even look before throwing his car to the right. I had to brake abruptly so as not to hit the car.
	5	I was with my 6-month-old daughter on the bus home. I stood near the preferential seats and the young man who was seated there looked at me and then out the window, getting comfortable on the seat. Several people stared at him and I even spoke to the bus driver, but he said there was nothing he could do. (P)
disgust	6	When I was in the subway, an old man next to me was sneezing a lot. One time he didn't reach his handkerchief and sneezed on me. Some greenish snot got on my left arm.
	7	On my way home, I saw a dead rat on the sidewalk. When I got closer I noticed its belly was open, decomposing, with tons of white maggots crawling inside it and some coming out of its mouth.
	8	When I was little, there was one time when I was chewing a gum at the beach and it fell in the sand next to the rubbish bin while I was talking. I picked it up and put it back in my mouth. It tasted sour and felt crunchy.
	9	When I was little, I was very curious about poop. So I stared at it until I couldn't take it anymore and put my finger in it. It was soft and my hand got all gooey with it. I put it in my mouth to see what it tasted like.
	10	I was having dinner with my friend and I realized he was very pale. I asked several times if he was ok and he said yes. Suddenly he lowered his head, I went in his direction to help him, but when he raised his head, he vomited his food on me. (P)
fear	11	I was on a field trip with my class on a narrow road in the mountains. The driver lost control and by the time we realised what was happening, one of the tires of the bus had gotten off the road and towards the edge off the cliff. As he accelerated, the vehicle slipped closer to the edge.
	12	It was late one night and I was in a deserted plaza with some friends. We were laughing and walking in the direction of the car when my friend was struck in the back. We all froze when we saw two men pointing guns at us.
	13	My family had a country-house and once, at dusk, my cousins decided to play hide-and-seek. I chose a place far away from the house. After a long time alone, it got dark and I realised that I didn't know the way back.
	14	I was walking in the street late one night when I saw someone waiting for me. The street was deserted and when I started walking up the hill, he followed me. He grabbed my arm and pulled me with a lot of strength.
	15	I was responsible for organizing my great uncle's belongings after he passed away. He lived alone downtown and collected stuffed animals (taxidermy). I spent the day alone organizing them. When it was already late, the radio turned back on by itself, the lamp in the corridor went out and I'm sure I saw an animal running. (P)
sadness	16	I was 8 months pregnant, at home alone, when I felt very strong pain, but it passed quickly. When I got out of bed, I saw a lot of blood and called my husband. We found out that I miscarried.
	17	When I was little, I found out I had an ovarian tumor and had to remove one of the ovaries. As I was waking up from the surgery, I heard my mum telling someone that the doctor had to take out both my ovaries. My dream of being a mother was taken from me.
	18	We fled from the war. We needed more food and medicine every day. Mostly more food, because what we had wasn't enough for everyone. Because of malnutrition, I lost my aunt and my brother and several friends as well.
	19	When me and my sister were younger, we became orphans. We ended up being sent to different homes. I remember this day, because my sister cried a lot and held me tight. I didn't understand why I couldn't stay with her.
	20	Last week I got home from school and my mom was sitting at the kitchen table, crying. I asked what happened and she told me she and my dad had fought again and that my father had decided to leave us. (P)
happiness	21	I went to see a show of a band I've been a fan of since I was a teenager. During the show, the vocalist saw my poster, walked toward me smiling and reached out to me while singing my favourite song.
	22	My daughter was struggling with some subjects in school, so I started tutoring her. Some months later, when I went to pick her up from school, she skipped towards me and gave me a hug, telling me about the A she got.
	23	My cousin and I were trying to make my little sister take her first steps. When we gave up and got off the floor, she got up with us and came walking after us, laughing.
	24	I really like drawing and decided to make a portrait as a present to my friend. When she saw the drawing, she grinned brightly and her eyes filled with tears. She hugged me several times.
	25	I got tickets to a TV series convention I love. When I passed through the doors of the auditorium, I felt my heart race and when my favourite actress got on stage, I didn't restrain myself and I cried. (P)
gratitude	26	I was on a bus with a lot of bags. The bus stop where I had to get off was approaching and I couldn't reach the button to request the stop. A young man noticed it and rose from his seat to press it. He didn't get off at the bus stop, he just pressed it for me.
	27	The last few weeks have been very intense with studying. Yesterday, a friend offered to study with me for some subjects after her lunch time. She changed her plans just to help me.
	28	It's been a week that my work colleague has been giving me a hand to finish the accumulated work and she even brought me food one busy day that I couldn't leave my desk to eat.
	29	Late one night, I slept on the last bus and only woke up at the final bus stop. My cellphone battery was dead and, hearing my story, a station worker let me borrow his phone to call someone.
	30	When I was younger, some kids in my class started to treat me badly because of my hair, but a girl defended me and we started to eat our lunches together. She always helped me in hard moments. (P)
guilt	31	In a fight with my adopted sister, I said angrily "At least I know who my mother is". I didn't realise what I had said until I saw the look on her face and felt like the worst person in the world.
	32	When I ended my relationship, I shared intimate photos of my ex-girlfriend with a group of friends. These pictures were leaked to the internet, and afterwards I found out she had been fired from her job for getting a bad reputation. I should never have done that.
	33	I was mayor, and at the time, I embezzled a lot of money into my account. One day, a young woman in a wheelchair came to me and said she hadn't been able to recover from a back injury, because the public hospitals didn't have funds for physical therapy.
	34	When I graduated from the air force, the first thing I did was fly my parents in a single engine aircraft. I lost control and the plane crashed. They got badly hurt and needed months of treatment. I never got over that.
	35	My sister went to my house saying she really needed to talk to me. I noticed something was wrong, but I was late for a date and told her to wait for me there. When I got back, I found her fallen on the floor, with her wrists slit. (P)
neutral	36	I was in line in the cafeteria and heard a lady commenting that she doesn't like coffee that much, she prefers tea. Her friend answered that green tea was his favourite and that he takes it without sugar.
	37	I left college at noon and went to the parking lot to pick up my car and leave. On the way, there was a restaurant and I had lunch there before heading on. I got on my way and home at two o'clock.
	38	I read a book about Slovakia for school. It said that this country has 5 million inhabitants and the only European capital that is at the border to another country. It also said that it is one of the most mountainous countries in Europe's central region.
	39	I went to the supermarket which is a few blocks from my house. There, I gathered various cleaning products that I needed. When I got to the cash register, I paid for everything, took it home and began to clean it.
	40	My dad used to drive a Ford Fiesta, because it's more economical. My uncle drives a similar car, a Fiat Punto, which fits in any parking spot. I prefer a motorcycle, it's easier to go around the city with. (P)
Note: (P) = vignette with lowest hit rate.

## Sheet: German
Emotion	Number	German vignettes
anger	1	In der Schule mussten wir in Partnerarbeit eine_x000D_ Textzusammenfassung schreiben. Am Tag der Abgabe hatte mein Partner seinen Teil nicht fertig und gab mir die Schuld, sagte, ich habe die richtigen Informationen nicht bereitgestellt.
	2	Ich war mit meinem Bruder auf dem Heimweg von der Schule. Er hielt ein Trinkpäckchen und unterhielt sich mit mir, als aus dem Nichts ein paar Jungen auftauchten, ihn anschrieen und schubsten, bis er fiel und er sich die Ellbogen aufschlug und die Brille zerbrach.
	3	Ich aß Kuchen zu Hause mit meiner Schwester, als ihr Freund ankam. Er schaute zum Kuchen und sagte, sie solle aufhören zu essen, da sie zu fett gäbe und er sie dann nicht mehr daten könne.
	4	Ich fuhr Auto und das Auto zu meiner Linken, welches mir ein wenig voraus war, wechselte die Spur ohne dies zu signalisieren. Der Fahrer schaute nicht einmal vor dem Ausschweifen nach rechts. Ich musste abrupt bremsen, um einen Aufprall zu vermeiden.
	5	Ich war mit meiner 6-monatigen Tochter auf dem Heimweg mit dem Bus. Ich stand nahe den bevorzugten Sitzplätzen und der junge Mann, der auf einem dieser saß, schaute mich an und dann weg aus dem Fenster. Er machte es sich auf dem Sitz bequem. Einige Leute schauten ihn an und informierten den Busfahrer, aber dieser sagte, er könne nichts machen. (P)
disgust	6	Ein alter Mann war neben mir in der U-Bahn und nieste viel. Einmal hatte er sein Taschentuch nicht getroffen und nieste mich an. Grüner Schleim landete auf meinem Arm.
	7	Auf meinem Nachhauseweg sah ich eine tote Ratte auf dem Bordstein. Als ich näher kam, sah ich, dass ihr Bauch offen war, am Verfaulen, mit lauter weißen Maden drin am Herumzappeln und manche kamen aus dem Mund der Ratte.
	8	Als ich klein war, kaute ich mal Kaugummi am Strand und er fiel nahe einer Mülltonne in den Sand, während ich am Reden war. Ich hob ihn auf und steckte ihn wieder in meinen Mund. Er schmeckte sauer und war knusprig.
	9	Als ich klein war, fand ich Kot faszinierend. Daher schaute ich es an, bis ich es nicht mehr aushielt und meinen Finger rein steckte. Es war weich und meine Hand war damit verklebt. Ich steckte einen Finger in den Mund, um zu sehen, wie es schmecken würde.
	10	Ich aß mit einem Freund zu Abend und realisierte, dass er sehr weiß war. Plötzlich senkte er seinen Kopf. Ich ging auf ihn zu, um ihm zu helfen, aber als er seinen Kopf hob, erbrach er Essen auf mich. (P)
fear	11	Ich war auf einer Exkursion mit meiner Klasse und wir fuhren auf einer schmalen Straße in den Bergen. Der Fahrer verlor die Kontrolle über den Bus und als wir realisierten, was am Passieren war, war der Bus schon von der Straße abgekommen und einer der Reifen hing schon an der Klippe. Als der Bus Gas gab, rutschte er näher zum Abhang.
	12	Es war spät am Abend und ich war an einem verlassenen Platz mit ein paar Freunden. Wir lachten und gingen in Richtung Auto, als einer meiner Freunde in den Rücken geschlagen wurde. Wir erstarrten und sahen zwei Männer, die Pistolen auf uns richteten.
	13	Meine Familie hatte ein Ferienhaus und einmal entschieden meine Cousins dort in der Dämmerung Verstecken zu spielen. Ich entschied mich für ein Versteck weit weg vom Haus. Nach einiger Zeit alleine wurde es dunkel und ich realisierte, dass ich den Weg zurück nicht kannte.
	14	Ich wanderte die Straße entlang, spät in der Nacht, als ich jemanden sah, der auf mich zu warten schien. Die Straße war verlassen und als ich den Hügel hinauf spazierte, merkte ich, dass die Person mir folgte. Er packte mich am Arm und riss an mir mit voller Kraft.
	15	Ich war verantwortlich fürs Organisieren der Sachen meines verstorbenen Großonkels. Er lebte allein im Zentrum und sammelte ausgestopfte Tiere (Taxidermie). Ich verbrachte den ganzen Tag alleine mit dem Räumen der Tiere. Als es schon spät war, ging das Radio von alleine an, die Lampe im Korridor erlöschte und ich bin mir sicher, dass ich eins der Tiere laufen sah. (P)
sadness	16	Ich war im 8. Monat schwanger, allein zu Hause, als ich ziemlich starke Unterleibsschmerzen verspürte, die jedoch schnell verschwanden. Als ich aus dem Bett aufstand, sah ich viel Blut und rief meinen Mann. Es stellte sich heraus, dass ich eine Fehlgeburt hatte.
	17	Als ich klein war, hatte ich Eileiterkrebs und daher musste einer meiner Eileiter entfernt werden. Als ich von der OP aufwachte, hörte ich meine Mutter sagen, dass die Ärzte beide Eileiter entfernen mussten. Mein Traum eines Tages Mutter zu sein wurde zerstört.
	18	Wir flohen vom Krieg. Jeden Tag benötigten wir mehr Essen und Medikamente. Hauptsächlich mehr Essen, da wir einfach nicht genug hatten für alle. Aufgrund von Unterernährung habe ich meine Tante, Bruder, und auch mehrere Freunde verloren.
	19	Als ich und meine Schwester klein waren verwaisten wir. Wir wurden in unterschiedliche Heime gesendet. Ich erinnere mich an diesen Tag, denn meine Schwester weinte stark und hielt mich fest. Ich konnte nicht verstehen, warum wir nicht zusammen bleiben konnten.
	20	Letzte Woche kam ich von der Schule nachhause und meine Mutter saß weinend am Tisch. Ich fragte, was passiert sei und sie sagte, dass sie schon wieder mit meinem Vater stritt und dass er entschied uns zu verlassen. (P)
happiness	21	Ich ging zu einem Konzert von einer Band, von der ich seit meiner Kindheit Fan bin. Während des Konzerts sah der Sänger mein Poster, kam lächelnd auf mich zu und streckte seine Hand zu mir aus, während er mein Lieblingslied sang.
	22	Meine Tochter hatte Schwierigkeiten mit einigen Fächern in der Schule, daher gab ich ihr Nachhilfe. Einige Monate später, als ich sie von der Schule abholte, kam sie hüpfend auf mich zu, umarmte mich und erzählte mir, dass sie die beste Note bekam.
	23	Mein Cousin und ich versuchten meine kleine Schwester zum Laufen zu bringen. Als wir aufgaben und vom Boden aufstanden, stand sie auch auf und machte ihre ersten Schritte lachend auf uns zu.
	24	Ich zeichne total gerne und entschied mich ein Porträt als Geschenk für eine Freundin zu zeichnen. Als sie es sah, lächelte sie groß und ihre Augen füllten sich mit Tränen. Sie umarmte mich mehrere Male.
	25	Ich erhielt Tickets für eine TV-Show, welche ich liebe. Als ich durch die Tür des Auditoriums kam, fühlte ich mein Herz pochen und als meine Lieblingsschauspielerin auf die Bühne kam, konnte ich mich nicht beherrschen und fing an zu weinen. (P)
gratitude	26	Ich war im Bus mit vielen Taschen. Mein Stopp kam näher und ich kam nicht an den Knopf ran, der gedrückt werden muss, um den Bus zum Halten zu bringen. Ein junger Mann merkte es und stand von seinem Platz auf um den Knopf für mich zu drücken. Er stieg nicht aus, er drückte nur den Knopf für mich.
	27	Die letzten paar Wochen waren intensiv, da ich viel zu lernen habe. Gestern bot mir eine Freundin an nach dem Mittag mit mir zu lernen. Sie änderte ihre Pläne nur, um mir zu helfen.
	28	Es war vor einer Woche, dass meine Arbeitskollegin mir half meine aufgestaute Arbeit abzuarbeiten und an einem sehr hektischen Arbeitstag brachte sie mir sogar Essen zum Schreibtisch, als ich keine Zeit hatte für eine Mittagspause.
	29	Eines Nachts schlief ich im Bus ein und als ich wach wurde, war der Bus schon an der Endhaltestelle angekommen. Mein Handy-Akku war leer und als ein Arbeiter am Busbahnhof meine Geschichte hörte, ließ er mich sein Telefon benutzen, um jemanden anzurufen.
	30	Als ich jünger war, fingen einige Klassenkameraden an mich zu wegen meiner Haare zu hänseln, aber ein Mädchen verteidigte mich und wir fingen an gemeinsam zu Mittag zu essen. Sie half mir immer in schwierigen Momenten. (P)
guilt	31	In einem Streit mit meiner Adoptivschwester sagte ich wütend: „Zumindest weiß ich wer meine Mutter ist“. Ich realisierte nicht, was ich gesagt hatte, bis ich ihren Gesichtsausdruck sah und mich wie der schlechteste Mensch auf Erden fühlte.
	32	Als ich meine Beziehung beendete teilte ich intime Fotos von meiner Ex-Freundin mit einer Gruppe an Freunden. Diese Fotos wurden ins Internet gesetzt und danach fand ich heraus, dass sie von ihrem Job gefeuert wurde aufgrund des schlechten Rufs. Ich hätte das niemals tun dürfen.
	33	Ich war Bürgermeister und zu dieser Zeit ließ ich viel Geld auf mein eigenes Konto laufen. Eines Tages kam eine junge Frau im Rollstuhl auf mich zu und sagte, dass sie sich nicht von einer Rückenverletzung erholen konnte, da die öffentlichen Krandenkhäuser nicht genügend Geld für Physiotherapie hatten.
	34	Als ich meine Ausbildung bei der Luftwaffe abschloss war das erste, was ich tat, mit meinen Eltern in einem einmotorigen Flugzeug zu fliegen. Ich verlor die Kontrolle und das Flugzeug stürzte ab. Sie wurden schwer verletzt und benötigten monatelange Behandlung. Ich bin da nie drüber hinweggekommen.
	35	Meine Schwester ging zu meinem Haus und sagte, sie müsse dringend mit mir sprechen. Ich bemerkte, dass etwas nicht in Ordnung war, aber ich war spät dran für eine Verabredung und sagte zur ihr, dass sie auf mich warten solle. Als ich zurückkam, fand ich sie auf dem Boden liegend mit ihren Pulsadern aufgeschlitzt. (P)
neutral	36	Ich stand in der Schlange in der Cafeteria und hörte eine Frau sagen, dass sie Kaffee nicht so gerne mag, dass sie Tee bevorzugt. Ihr Freund antwortete, dass Grüntee sein Favorit sei und dass er ihn ohne Zucker trinke.
	37	Ich verließ die Uni am Mittag und ging zum Parkplatz um mein Auto zu holen. Auf meinem Weg kam ich an einem Restaurant vorbei, wo ich zu Mittag aß, bevor ich weiter zog. Ich war um 2 Uhr zu Hause. (P)
	38	Ich las ein Buch über die Slowakei in der Schule. Es hieß, dieses Land habe 5 Millionen Einwohner und die einzige europäische Hauptstadt an der Grenze zu einem anderen Land. Es hieß zudem, dass es eins der Berg-reichsten Länder Zentraleuropas sei.
	39	Ich ging zum Supermarkt, der sich nur ein paar Straßen von meinem Haus befindet. Dort packte ich einige Putzmittel ein, die ich benötigte. Als ich zur Kasse kam, zahlte ich, ging nach Hause und putzte.
	40	Mein Papa fuhr einen Ford Fiesta, da es ein ökonomisches Auto ist. Mein Onkel hat ein ähnliches Auto, einen Fiat Punto, welcher in jede Parklücke passt. Ich bevorzuge ein Motorrad, da es einfacher ist für den Stadtverkehr.
Note: (P) = vignette with lowest hit rate.
